# Supplementary material for: The Majority of Typhoid Toxin-Positive Salmonella Serovars Encode ArtB, an Alternate Binding Subunit
Source: mSphere. 2021 Jan 6;6(1):e01255-20. doi: 10.1128/mSphere.01255-20 (PMC7845599; doi:10.1128/mSphere.01255-20)
Supplement: DATA SET S1 [file mSphere.01255-20-sd001.xlsx]

## Sheet: Supplemental_dataset_1_sistr_re
cgmlst_ST	cgmlst_matching_alleles	cgmlst subspecies	Assembly	h1 antigen	h2 antigen	o_antigen	qc_messages	qc_status	serogroup	serovar	serovar_antigen	Notes
4883598	328	enterica	GCA_002066645	i	1,2	6,7,14		PASS	C1	Augustenborg	Aberdeen|Augustenborg
45135661	324	enterica	GCA_008487025	e,h	1,6	6,7		PASS	C1	Norwich	Adamstua|Norwich
58855093	327	enterica	GCA_000009525	g,m	-	1,9,12		PASS	D1	Gallinarum	Blegdam|Dublin|Enteritidis|Gueuletapee|Hillingdon|Kiel|Moscow|Naestved|Nitra|Rostock
61418841	329	enterica	GCA_002063875	k	e,n,x	6,7		PASS	C1	Singapore	Kisarawe|Singapore
85523142	328	enterica	GCA_002034385_1	z4,z23	-	42		PASS	T	I 42:z4,z23:-	I 42:z4,z23:-	Likely a monophasic variant of Gera; called Gera in tree
113421628	328	enterica	GCA_004291605_1	e,h	1,2	1,4,[5],12		PASS	B	Saintpaul	Saintpaul
122134040	322	enterica	GCA_007474965	z10	1,2	3,10		PASS	E4	Okerara	Okerara
131443677	329	enterica	GCA_007748795	d	e,n,x	21		PASS	L	Magwa	Magwa
135599016	329	enterica	GCA_003324875_1	f,g,t	-	1,9,12		PASS	D1	Berta	Berta|Wernigerode
160108048	330	enterica	GCA_008429765	m,t	-	1,13,23		PASS	G	Kintambo	Agbeni|Kintambo|Washington
171163144	112	enterica	GCA_003072945_1	c	1,5	1,4,12,[27]	WARNING: Only matched 112 cgMLST330 loci. Min threshold for confident serovar prediction from cgMLST is 297.0	WARNING	B	Legon	Legon
194013930	328	enterica	GCA_007745915	y	e,n,x	38		PASS	P	Perth	Perth
244281221	328	enterica	GCA_001833885_1	e,h	e,n,z15	6,7,14		PASS	C1	Braenderup	Braenderup
276288994	328	enterica	GCA_003077495_1	b	e,n,x	16		PASS	I	Hvittingfoss	Hvittingfoss
292415948	326	enterica	GCA_006998465	b	e,n,z15	13,23		PASS	G	Durham	Bahati|Durham
316352948	324	enterica	GCA_004192865	y	e,n,z15	28		PASS	M	I 28:e,h:-	Telaviv	I 28:e,h:-
323871704	329	enterica	GCA_002761395	g,m,[p],s	-	6,7,14,[54]		PASS	C1	Montevideo	Montevideo|Othmarschen|Plumaugat
375198906	329	enterica	GCA_007747615	k	e,n,x	11		PASS	C1	Kisarawe	Kisarawe|Singapore
375829633	192	enterica	GCA_004310755	g,m,s	-	4,12	WARNING: Only matched 192 cgMLST330 loci. Min threshold for confident serovar prediction from cgMLST is 297.0	WARNING	B	Essen|Hato	Essen|Hato	Essen is more likely
403848631	330	enterica	GCA_007627195	z10	z6	8,20		PASS	C2-C3	Molade	Molade|Wippra
409552996	327	enterica	GCA_001409195	r	z6	3,{10}{15}		PASS	E1	Weltevreden	Weltevreden
502576669	327	enterica	GCA_008294795	z4,z23	-	1,4,[5],12,[27]		PASS	B	Stanleyville	Stanleyville
512091033	184	enterica	GCA_007414785	b	1,2	3,10	WARNING: Only matched 184 cgMLST330 loci. Min threshold for confident serovar prediction from cgMLST is 297.0	WARNING	E1	Kalina	Kalina
516224970	327	enterica	GCA_008528435	d	l,w	13,23		PASS	G	Putten	Putten
523697660	328	enterica	GCA_008428795	d	l,w	6,7,14		PASS	C1	Livingstone	Livingstone
538426845	329	enterica	GCA_002064195	i	1,5	6,7		PASS	C1	Oritamerin	Brijbhumi|Oritamerin
548500991	326	enterica	GCA_004227805	l,v	e,n,x	6,8		PASS	C2-C3	Holcomb	Holcomb
550562474	329	enterica	GCA_002046815_1	a	e,n,x	6,7,14		PASS	C1	Oslo	Oslo
571061463	328	enterica	GCA_003877875	c	l,w	16		PASS	I	Yoruba	Yoruba
579480378	328	enterica	GCA_004225845	r	e,n,x	28		PASS	M	Kibusi	Kibusi
601847075	328	enterica	GCA_007754615	d	e,n,x	16		PASS	I	Barranquilla	Barranquilla
656404674	292	enterica	GCA_007602275	l,v	1,7	16	WARNING: Only matched 292 cgMLST330 loci. Min threshold for confident serovar prediction from cgMLST is 297.0	WARNING	I	Welikade	Welikade
674365916	327	enterica	GCA_003877495	i	1,5	38		PASS	P	Lansing	Lansing
688375486	329	enterica	GCA_007549095	k	1,7	11		PASS	F	Colobane	Baiboukoum|Colobane
714494913	317	enterica	GCA_007372745	a	-	4,[5],12		PASS	B	Fulica	Fulica
745738502	328	enterica	GCA_001317665_1	d	-	9,12[Vi]		PASS	D1	Typhi	Typhi
750151107	328	enterica	GCA_002063845_1	d	1,2	1,4,[5],12,[27]		PASS	B	Stanley	Stanley
804598540	328	enterica	GCA_002049335_1	f,g	-	35		PASS	O	Adelaide	Adelaide|Agodi
840176543	88	enterica	GCA_007256215	z4,z24	-	47	WARNING: Only matched 88 cgMLST330 loci. Min threshold for confident serovar prediction from cgMLST is 297.0	WARNING	X	Tamberma	Tamberma
860079270	326	enterica	GCA_004792455_1	i	-	4,[5],12		PASS	B	I 4,[5],12:i:-	I 4,[5],12:i:-
860919646	330	enterica	GCA_000984995	a	1,5	1,2,12		PASS	A	Paratyphi A	Miami|Paratyphi A|Sendai
899280414	295	enterica	GCA_007368445	k	1,5	3,{10}{15}	WARNING: Only matched 295 cgMLST330 loci. Min threshold for confident serovar prediction from cgMLST is 297.0	WARNING	E1	Zanzibar	Oesterbro|Zanzibar
899715897	329	enterica	GCA_007228615	e,h	l,w	3,{10}{15}{15,34}		PASS	E4	Meleagridis	Calabar|Meleagridis
919751683	303	enterica	GCA_900456305	y	e,n,x	6,7		PASS	C1	Hartford	Hartford|Herzliya
921306671	328	enterica	GCA_002061715	r	1,5	6,8,20		PASS	C2-C3	Bovismorbificans	Bovismorbificans|Hindmarsh
922576986	328	enterica	GCA_001188125_2	r	1,2	1,4,[5],12		PASS	B	Heidelberg	Heidelberg
946692068	328	enterica	GCA_004224905	z41	1,2	11		PASS	C1	Maastricht	Maastricht
953705345	142	enterica	GCA_007524665	k	1,5	39	WARNING: Only matched 142 cgMLST330 loci. Min threshold for confident serovar prediction from cgMLST is 297.0	WARNING	Q	Champaign	Champaign
964184724	314	enterica	GCA_007707805	d	1,5	1,13,23		PASS	G	Mishmarhaemek	Mishmarhaemek
965593714	279	enterica	GCA_002156235	z	1,7	13,22	WARNING: Only matched 279 cgMLST330 loci. Min threshold for confident serovar prediction from cgMLST is 297.0	WARNING	G	Bristol	Bristol
976219162	329	enterica	GCA_008526935	l,v	e,n,x	28		PASS	M	Vitkin	Vitkin
987749628	86	enterica	GCA_007308575	y	l,w	1,13,23	WARNING: Only matched 86 cgMLST330 loci. Min threshold for confident serovar prediction from cgMLST is 297.0	WARNING	G	Ordonez	Ordonez
1006898831	329	enterica	GCA_003856755	r	1,2	6,7,14		PASS	C1	Virchow	Virchow
1016804918	329	enterica	GCA_004192535	b	1,5	6,7,14		PASS	C1	Edinburg	Edinburg|Leeuwarden
1039713920	329	arizonae	GCA_000018625	z4,z23	-	41		PASS	S	IIIa 41:z4,z23:-	IIIa 41:z4,z23:-|IIIa 62:z4,z23:-
1047176770	327	enterica	GCA_001692085	d	1,2	6,8		PASS	C2-C3	Muenchen	Muenchen|Virginia
1122214187	109	enterica	GCA_007411955	y	1,5	11	WARNING: Only matched 109 cgMLST330 loci. Min threshold for confident serovar prediction from cgMLST is 297.0	WARNING	F	Bareilly|Solt	Bareilly|Solt
1139962868	330	houtenae	GCF_009648815	z4,z32	-	16		PASS	I	IV 16:z4,z32:-	IV 16:z4,z32:-
1149289412	323	enterica	GCA_002266205_1	e,h	1,5	1,9,12		PASS	D1	Eastbourne	Eastbourne|Waedenswil
1156141401	326	enterica	GCF_000006945_2	i	1,2	1,4,[5],12		PASS	B	Typhimurium	Typhimurium
1161049285	328	enterica	GCA_006396535	r	1,7	6,7		PASS	C1	Colindale	Colindale
1180090990	284	enterica	GCA_002266175	z	e,n,x	[1],6,14,[25]	WARNING: Only matched 284 cgMLST330 loci. Min threshold for confident serovar prediction from cgMLST is 297.0	WARNING	H	Sundsvall	Soahanina|Sundsvall
1225403132	323	enterica	GCA_007690125	c	e,n,x	11		PASS	F	Woodinville	Namibia|Woodinville
1242141638	328	enterica	GCA_007752515	i	1,2	38		PASS	P	Mgulani	Mgulani
1250189495	306	enterica	GCA_900635855	f,g	-	1,13,23		PASS	G	Havana	Havana
1268294714	329	enterica	GCA_007579605	y	1,7	6,14,[24]		PASS	H	Carrau	Carrau|Madelia
1279039198	249	salamae	GCF_900635535	l,w	e,n,x	1,9,12,46,27	WARNING: Only matched 249 cgMLST330 loci. Min threshold for confident serovar prediction from cgMLST is 297.0	WARNING	D3	II 1,9,12,46,27:l,w:e,n,x	II 1,9,12,46,27:l,w:e,n,x
1284151206	328	enterica	GCA_002048265_1	d	1,7	1,13,23		PASS	G	Grumpensis	Grumpensis
1310439186	325	enterica	GCA_003079195_1	e,h	1,2	6,8,20		PASS	C2-C3	Newport	Bardo|Newport
1331720153	328	enterica	GCA_008429805	l,v	1,5	17		PASS	J	Michigan	Michigan
1423573992	329	enterica	GCA_002064535	d	1,5	6,8		PASS	C2-C3	Manhattan	Manhattan|Yovokome
1432725893	327	enterica	GCA_007660805	z	l,w	1,3,19		PASS	E1	Carno	Carno|Clerkenwell
1450357062	121	enterica	GCA_006399315	g,s,t	-	13,22	WARNING: Only matched 121 cgMLST330 loci. Min threshold for confident serovar prediction from cgMLST is 297.0	WARNING	G	Newyork	Newyork
1483557740	329	enterica	GCA_007751615	a	1,5	1,9,12		PASS	D1	Sendai	Miami|Paratyphi A|Sendai
1529271786	329	enterica	GCA_000487775_2	l,v	1,7	1,4,12,27		PASS	B	Bredeney	Bredeney
1558379950	328	enterica	GCA_006378355	z10	1,2	1,4,[5],12		PASS	B	Haifa	Haifa
1558441906	326	enterica	GCA_007446925	z38	-	6,7,14		PASS	C1	Lille	Lene|Lille
1611397647	329	enterica	GCA_001477885_1	l,v	1,2	6,8		PASS	C2-C3	Litchfield	Litchfield|Pakistan
1614995104	76	enterica	GCA_007894445	m,t	-	4,12	WARNING: Only matched 76 cgMLST330 loci. Min threshold for confident serovar prediction from cgMLST is 297.0	WARNING	B	Banana|California	Banana|California
1616831016	328	enterica	GCA_007763315	y	1,5	43		PASS	U	Kingabwa	Kingabwa
1645359670	329	enterica	GCA_002045025	b	1,5	13,22		PASS	G	Ibadan	Ibadan|Mississippi
1702046580	314	enterica	GCA_001975515_1	l,v	1,7	6,8		PASS	C2-C3	Manchester	Manchester
1738332650	329	enterica	GCA_002048175_1	z	1,7	1,4,12		PASS	B	Indiana	Indiana
1756725532	295	enterica	GCA_006519395	k	e,n,z15	16	WARNING: Only matched 295 cgMLST330 loci. Min threshold for confident serovar prediction from cgMLST is 297.0	WARNING	I	Orientalis	Orientalis
1778266623	283	enterica	GCA_007437305	z	1,6	1,51	WARNING: Only matched 283 cgMLST330 loci. Min threshold for confident serovar prediction from cgMLST is 297.0	WARNING	O51	Treforest	Treforest
1780478075	324	enterica	GCA_002034115	b	-	1,4,12,27		PASS	B	Paratyphi B var. Java monophasic	I 4,[5],12:b:-|Schleissheim
1785551805	95	enterica	GCA_007434035	e,h	1,2	11	WARNING: Only matched 95 cgMLST330 loci. Min threshold for confident serovar prediction from cgMLST is 297.0	WARNING	C1	Chingola|Larochelle	Chingola|Larochelle
1817547777	329	enterica	GCA_007754375	e,h	1,5	1,6,14,[25]		PASS	H	Onderstepoort	Bahrenfeld|Onderstepoort
1838986346	75	enterica	GCA_007589175	m,t	-	28	WARNING: Only matched 75 cgMLST330 loci. Min threshold for confident serovar prediction from cgMLST is 297.0	WARNING	M	Vinohrady	Vinohrady
1852705099	328	enterica	GCA_007625675	z10	e,n,x	11		PASS	C1	Telhashomer	Djugu|Telhashomer
1857538438	325	enterica	GCA_001448495_1	l,z13	1,5	9,12		PASS	D1	Itami	Itami|Javiana
1859569010	125	enterica	GCA_007404705	l,z13,z28	1,6	4,12	WARNING: Only matched 125 cgMLST330 loci. Min threshold for confident serovar prediction from cgMLST is 297.0	WARNING	B	Haduna	Haduna
1870532082	103	enterica	GCA_002208315_1	c	e,n,z15	44	WARNING: Only matched 103 cgMLST330 loci. Min threshold for confident serovar prediction from cgMLST is 297.0	WARNING	V	Quebec	Quebec
1889728372	125	enterica	GCA_002066965	z10	z6	6,8	WARNING: Only matched 125 cgMLST330 loci. Min threshold for confident serovar prediction from cgMLST is 297.0	WARNING	C2-C3	Molade|Wippra	Molade|Wippra
1903368512	329	enterica	GCA_007644865	b	1,2	6,7		PASS	C1	Brazzaville	Atento|Brazzaville
1913885848	233	enterica	GCA_00858838	b	1,5	1,13,23	WARNING: Only matched 233 cgMLST330 loci. Min threshold for confident serovar prediction from cgMLST is 297.0	WARNING	G	Mississippi	Ibadan|Mississippi
1953446941	328	enterica	GCA_007816975	y	1,5	8,20		PASS	C2-C3	Brunei	Brunei|Tananarive
1962989024	325	enterica	GCA_008727635	z29	-	1,13,23		PASS	G	Cubana	Agoueve|Cubana
1969635163	329	enterica	GCA_007549855	z4,z24	-	6,8		PASS	C2-C3	Duesseldorf	Albany|Duesseldorf
1989691678	302	enterica	GCA_002265985	d	z6	9,46		PASS	D1	Plymouth	Plymouth|Zega
2007156884	110	enterica	GCA_007009285	y	1,6	1,13,22	WARNING: Only matched 110 cgMLST330 loci. Min threshold for confident serovar prediction from cgMLST is 297.0	WARNING	G	Tanger	Tanger
2018323071	327	enterica	GCA_005549255	l,v	1,6	3,{10}{15}		PASS	E1	London	London
2050873546	326	enterica	GCA_008486725	b	e,n,x	30		PASS	N	Urbana	Urbana
2068365186	308	enterica	GCA_008251685	b	z6	16		PASS	I	Malstatt	Malstatt
2082893109	330	enterica	GCA_001247345_1	b	e,n,x	1,40		PASS	R	Johannesburg	Johannesburg
2106412145	329	enterica	GCA_000486855_2	b	e,n,x	21		PASS	L	Minnesota	Minnesota
2125097658	329	enterica	GCA_002050875_1	e,h	1,5	3,{10}{15}{15,34}		PASS	E1	Muenster	Muenster|Vilvoorde
2144237961	329	enterica	GCA_007267475	b	1,5	3,{10}{15}{15,34}		PASS	E1	Butantan	Butantan|Gnesta
2155407139	327	enterica	GCA_009249885	b	z35	3,{10}{15}		PASS	E1	Westminster	Chittagong|Westminster
2172941160	328	enterica	GCA_003119675_1	r	e,n,x	11		PASS	F	Rubislaw	Rubislaw
2182891986	328	enterica	GCA_003119655_1	l,v	1,7	3,{10}{15}{15,34}		PASS	E1	Give	Give|Parkroyal
2185936165	327	enterica	GCA_002045255	a	e,n,x	9,46		PASS	D2	Baildon	Baildon|Lomalinda
2213015326	317	enterica	GCA_008414165	y	1,5	28		PASS	M	Nima	Nima
2216932894	325	enterica	GCA_003325335	b	l,w	6,7,14		PASS	C1	Ohio	Ohio
2228201391	83	enterica	GCA_007763795	k	1,5	30	WARNING: Only matched 83 cgMLST330 loci. Min threshold for confident serovar prediction from cgMLST is 297.0	WARNING	N	Ramatgan	Ramatgan
2246597239	329	enterica	GCA_007472975	z38	-	8,20		PASS	C2-C3	Apeyeme	Apeyeme
2302360275	329	enterica	GCA_002064825	d	1,5	6,7,14		PASS	C1	Isangi	Gustavia|Isangi
2302477675	322	enterica	GCA_006932455	z10	1,5	1,13,22		PASS	G	Roodepoort	Roodepoort
2343771998	327	enterica	GCA_002063615_1	l,z13	1,5	3,{10}{15}		PASS	E1	Uganda	Stuivenberg|Uganda
2361787860	328	enterica	GCA_004220545	g,m,t	-	6,7,14		PASS	C1	Othmarschen	Haelsingborg|Moers|Oranienburg|Othmarschen
2377084652	327	enterica	GCA_007754295	l,v	e,n,x	16	FAIL: Wzx/Wzy genes missing. Cannot determine O-antigen group/serogroup. Cannot accurately predict serovar from antigen genes.	FAIL	-	Salford	Bonn|Carmel|Dadzie|Drac|Fann|Holcomb|Horsham|Kimuenza|Kokomlemle|Roan|Salford|Toronto|Vitkin|Zaiman	cgMLST suggested this is Salford
2380582060	329	enterica	GCA_007747755	d	e,n,z15	[1],6,14,[25]		PASS	H	Teko	Teko
2381058693	327	enterica	GCA_000487155	k	1,6	38		PASS	P	Inverness	Inverness
2386591326	329	enterica	GCA_003277965	z10	e,n,x	6,8		PASS	C2-C3	Hadar	Hadar|Istanbul
2428783852	69	enterica	GCA_002211845	z4,z23	-	41	WARNING: Only matched 69 cgMLST330 loci. Min threshold for confident serovar prediction from cgMLST is 297.0	WARNING	S	Waycross	Waycross
2439850660	327	enterica	GCA_003590695	z38	-	9,46		PASS	D2	Fresno	Elomrane|Fresno
2452219536	93	enterica	GCA_007356675	z4,z24	-	6,14,24	WARNING: Only matched 93 cgMLST330 loci. Min threshold for confident serovar prediction from cgMLST is 297.0	WARNING	H	Chichiri|Uzaramo	Chichiri|Uzaramo
2472085453	100	enterica	GCA_006935775	z29	-	3,{10}{15}	WARNING: Only matched 100 cgMLST330 loci. Min threshold for confident serovar prediction from cgMLST is 297.0	WARNING	E1	Jedburgh|Llandoff	Jedburgh|Llandoff
2486316782	327	enterica	GCA_007477505	y	1,2	39		PASS	Q	Anfo	Anfo
2505766363	329	enterica	GCA_003877855	g,m	-	[1],6,14,[25]		PASS	H	Warragul	Caracas|Sylvania|Warragul
2508265209	326	enterica	GCA_008548275	k	1,5	6,8		PASS	C2-C3	Blockley	Blockley|Haardt
2572922385	124	enterica	GCA_007202495	z4,z23	-	13,23	WARNING: Only matched 124 cgMLST330 loci. Min threshold for confident serovar prediction from cgMLST is 297.0	WARNING	G	Ajiobo|Ried	Ajiobo|Ried
2583301918	223	enterica	GCA_900478235	r	1,5	6,7,14	WARNING: Only matched 223 cgMLST330 loci. Min threshold for confident serovar prediction from cgMLST is 297.0	WARNING	C1	Infantis	Infantis|Senegal
2594492194	182	enterica	GCA_007513645	z38	-	13,23	WARNING: Only matched 182 cgMLST330 loci. Min threshold for confident serovar prediction from cgMLST is 297.0	WARNING	G	Fanti	Fanti|Leiden
2613819571	326	enterica	GCA_007539015	y	z6	3,{10}{15}		PASS	E1	Stockholm	Stockholm
2640605099	328	enterica	GCA_009209085	a	e,n,z15	1,9,12		PASS	D1	Durban	Doba|Durban
2649802183	329	enterica	GCF_000341425_1	l,z28	1,5	1,9,12		PASS	D1	Javiana	Itami|Javiana
2656498646	328	enterica	GCA_005646755	g,m,s	-	35		PASS	O	Ealing	Ealing
2699952659	327	enterica	GCF_000623455_2	g,m	-	1,9,12		PASS	D1	Enteritidis	Blegdam|Dublin|Enteritidis|Gueuletapee|Hillingdon|Kiel|Moscow|Naestved|Nitra|Rostock
2721627731	328	enterica	GCA_008474725	i	l,w	1,13,23		PASS	G	Kedougou	Kedougou
2740983960	329	enterica	GCA_002034855_1	y	1,5	16		PASS	I	Saphra	Saphra
2762486408	329	enterica	GCA_007547295	g,m,[p],s	-	[1],6,14,[25]		PASS	H	Caracas	Caracas|Sylvania|Warragul
2772591448	328	enterica	GCA_007765035	b	1,2	30		PASS	N	Louga	Louga
2779420526	327	enterica	GCA_001975625	b	1,2	39		PASS	Q	Wandsworth	Wandsworth
2818828964	329	enterica	GCA_002047365	d	e,n,z15	13,23		PASS	G	Telelkebir	Diguel|Telelkebir
2823087890	328	enterica	GCA_002107615	k	1,5	6,7,14		PASS	C1	Thompson	Abaetetuba|Thompson
2861849712	328	enterica	GCA_001481255_1	e,h	1,5	1,4,[5],12		PASS	B	Reading	Reading
2893647975	328	enterica	GCA_004265565	z10	e,n,z15	30		PASS	N	Kumasi	Kumasi
2995901466	125	enterica	GCA_006419755	r	1,6	13,23	WARNING: Only matched 125 cgMLST330 loci. Min threshold for confident serovar prediction from cgMLST is 297.0	WARNING	G	Adjame	Adjame
2999393026	290	enterica	GCA_007383205	b	1,2	17	WARNING: Only matched 290 cgMLST330 loci. Min threshold for confident serovar prediction from cgMLST is 297.0	WARNING	J	Kirkee	Kirkee
3031248952	328	enterica	GCA_007742855	d	1,7	[1],6,14,[25]		PASS	H	Florida	Florida|Midway
3044180206	316	enterica	GCA_007201175	z10	1,5	1,4,12		PASS	B	Ituri	Ituri
3061772760	254	enterica	GCA_006522775	i	1,6	4,12	WARNING: Only matched 254 cgMLST330 loci. Min threshold for confident serovar prediction from cgMLST is 297.0	WARNING	B	Agama	Agama
3074885790	330	enterica	GCA_002046615_1	g,m	-	1,13,23		PASS	G	Agbeni	Agbeni|Bron
3079226829	282	enterica	GCA_007579505	a	e,n,z15	11	WARNING: Only matched 282 cgMLST330 loci. Min threshold for confident serovar prediction from cgMLST is 297.0	WARNING	F	Luciana	Denver|Luciana
3099370394	328	enterica	GCA_000486765_2	l,v	1,5	1,9,12		PASS	D1	Panama	Houston|India|Koessen|Panama
3104018654	328	enterica	GCA_002952975	i	z6	8,20		PASS	C2-C3	Kentucky	Kentucky
3137633230	304	enterica	GCA_007524505	z10	1,2	11		PASS	C1	Wentworth	Menden|Wentworth
3150739197	328	enterica	GCA_002049145_1	d	1,7	16		PASS	I	Gaminara	Gaminara
3156902459	300	enterica	GCA_007848115	i	e,n,x	11		PASS	C1	Veneziana	Veneziana
3203074636	327	enterica	GCA_005518405_1	e,h	e,n,x	1,4,[5],12		PASS	B	Chester	Chester
3219092414	279	enterica	GCA_002266045	i	1,5	6,8	WARNING: Only matched 279 cgMLST330 loci. Min threshold for confident serovar prediction from cgMLST is 297.0	WARNING	C2-C3	Takoradi	Bargny|Takoradi
3260904208	304	enterica	GCA_005518565	z	1,5	47		PASS	X	Mountpleasant	Mountpleasant
3276699199	322	enterica	GCA_900478385	z	1,6	1,13,22		PASS	G	Poona	Farmsen|Poona
3315190951	77	enterica	GCA_006419965	g,t	-	1,13,23	WARNING: Only matched 77 cgMLST330 loci. Min threshold for confident serovar prediction from cgMLST is 297.0	WARNING	G	Havana	Havana
3324090519	328	enterica	GCA_007547795	z4,z32	-	6,8		PASS	C2-C3	Tallahassee	Tallahassee
3338246209	327	enterica	SRR653931	z4,z23	-	6,14,18		PASS	K	Cerro	Cerro
3357380987	325	enterica	GCA_004188375	y	1,2	3,{10}{15}		PASS	E1	Amager	Amager
3369570534	329	enterica	GCA_002045955_1	z4,z23	-	8,20		PASS	C2-C3	Corvallis	Chailey|Corvallis
3369865588	313	enterica	GCA_900635695	r	l,w	6,8		PASS	C2-C3	Goldcoast	Brikama|Goldcoast
3375969012	328	enterica	GCA_003641305	z10	e,n,z15	6,7,14		PASS	C1	Mbandaka	Mbandaka
3377507428	138	enterica	GCA_007609395	r	e,n,z15	13,23	WARNING: Only matched 138 cgMLST330 loci. Min threshold for confident serovar prediction from cgMLST is 297.0	WARNING	G	Linton	Linton
3384604935	330	enterica	GCA_007471975	y	1,2	30		PASS	N	Matopeni	Matopeni
3397130253	329	enterica	GCA_005465115	g,m,t	-	1,3,19		PASS	E1	Cannstatt	Cannstatt|Kouka|Southbank
3404068243	73	enterica	GCA_007297775	r,[i]	1,5	28	WARNING: Only matched 73 cgMLST330 loci. Min threshold for confident serovar prediction from cgMLST is 297.0	WARNING	M	Chicago	Chicago
3407602164	328	enterica	GCA_006068635	z4,z23	e,n,z15	6,8		PASS	C2-C3	Breda	Chailey
3409214739	326	enterica	GCA_006418435	k	1,2	16		PASS	I	Szentes	Szentes
3420915419	158	enterica	GCA_007200875	g,m,[t]	-	9,46	WARNING: Only matched 158 cgMLST330 loci. Min threshold for confident serovar prediction from cgMLST is 297.0	WARNING	D1	Pensacola|Sangalkam	Pensacola|Sangalkam
3527368008	328	enterica	GCA_007702545	i	1,2	1,13,23		PASS	G	Idikan	I 1,13,23:i:1,2
3529514738	329	enterica	GCA_002047805_1	z	1,5	1,4,12		PASS	B	Kiambu	Kiambu
3556540054	329	enterica	GCA_003874655	y	1,5	3,{10}{15}{15,34}		PASS	E1	Orion	Gatineau|Orion
3576918073	329	enterica	GCA_000487455	y	1,5	6,7,14		PASS	C1	Bareilly	Bareilly|Solt
3588464719	329	enterica	GCA_007744815	l,v	e,n,x	39		PASS	Q	Kokomlemle	Kokomlemle
3631663627	77	enterica	GCA_001448785	f,g	-	43	WARNING: Only matched 77 cgMLST330 loci. Min threshold for confident serovar prediction from cgMLST is 297.0	WARNING	U	Milwaukee	Milwaukee
3649410153	330	indica	SRR2585491	a	e,n,x	[1],6,14,[25]		PASS	H	VI [1],6,14,[25]:a:e,n,x	VI [1],6,14,[25]:a:e,n,x
3673896519	329	enterica	GCA_007627255	d	z6	8,20		PASS	C2-C3	Labadi	Labadi
3695587220	329	enterica	GCA_002062305_1	m,t	-	6,7,14		PASS	C1	Oranienburg	Haelsingborg|Moers|Oranienburg|Othmarschen
3713064756	329	enterica	GCA_002066145_1	i	e,n,x	6,8		PASS	C2-C3	Bonariensis	Bonariensis
3743326503	328	enterica	GCA_007605815	e,h	1,7	[1],6,14,[25]		PASS	H	Beaudesert	Beaudesert
3750564827	329	enterica	GCA_007191635	z4,z23	-	35		PASS	O	Alachua	Alachua
3785197775	315	enterica	GCA_001047615_1	l,z13	e,n,x	1,9,12		PASS	A	Napoli	Napoli
3790823367	326	enterica	GCA_900477885	i	1,2	11		PASS	C1	Aberdeen	Aberdeen|Augustenborg
3862339879	329	enterica	GCA_000487515	z4,z24	-	8,20		PASS	C2-C3	Albany	Albany|Duesseldorf
3894799628	328	enterica	GCA_006521255	g,m	-	1,47		PASS	X	Luke	Luke
3900230045	330	enterica	GCF_006165125_1	f,g,s	-	1,4,[5],12		PASS	B	Agona	Agona|Budapest|Derby
3917283649	329	enterica	GCA_007196715	y	1,7	1,4,12,27		PASS	B	Teddington	Teddington
3945229728	321	enterica	GCA_007016005	a	e,n,x	1,4,[5],12		PASS	B	Bispebjerg	Bispebjerg
3947075640	325	enterica	GCA_003073515	z	l,w	1,13,23		PASS	G	Worthington	Worthington
3948617280	329	enterica	GCA_003872355	y	1,7	13,23		PASS	M	Yarrabah	Pomona
3954989136	326	enterica	GCA_007285675	a	1,7	4,[5],12		PASS	B	Arechavaleta	Arechavaleta
3969342332	136	enterica	GCA_004274955	i	e,n,z15	6,8	WARNING: Only matched 136 cgMLST330 loci. Min threshold for confident serovar prediction from cgMLST is 297.0	WARNING	C2-C3	Aba	Aba
3990290189	326	enterica	GCA_008485185	y	e,n,z15	6,7,14		PASS	C1	Mikawasima	Mikawasima
3997509914	329	enterica	GCA_002048725_1	b	-	28		PASS	M	Pomona	I 28:b:-
4004266655	77	enterica	GCA_002266315	z29	-	13,22	WARNING: Only matched 77 cgMLST330 loci. Min threshold for confident serovar prediction from cgMLST is 297.0	WARNING	G	Agoueve|Cubana	Agoueve|Cubana
4029409034	283	enterica	GCA_002208255	e,h	1,5	6,14,[24]	WARNING: Only matched 283 cgMLST330 loci. Min threshold for confident serovar prediction from cgMLST is 297.0	WARNING	H	Bahrenfeld	Bahrenfeld|Onderstepoort
4029523260	328	enterica	GCA_002211565	z29	-	9,46		PASS	D2	Ouakam	Ouakam
4039179783	328	enterica	GCA_001975445	y	l,w	3,10		PASS	E1	Langensalza	Krefeld|Langensalza
4039605846	329	enterica	GCA_000487915	k	1,5	11		PASS	F	Abaetetuba	Abaetetuba|Thompson
4046360176	329	enterica	GCA_002205805_1	d	1,7	1,4,12,27		PASS	B	Schwarzengrund	Schwarzengrund
4065041259	329	enterica	GCA_007750935	y	l,w	6,8		PASS	C2-C3	Benue	Benue|Sindelfingen
4079323140	327	enterica	GCA_003120015_1	e,h	1,6	3,{10}{15}{15,34}		PASS	E1	Anatum	Anatum|Hayindogo
4112519514	328	enterica	GCA_003878035	y	1,7	1,6,14,25		PASS	H	Madelia	Carrau|Madelia
4119746208	327	enterica	GCA_008879825	r	z6	8,20		PASS	C2-C3	Altona	Altona
4153795439	329	enterica	GCA_007816595	z4,z24	-	38		PASS	P	Bangkok	Bangkok
4166930877	328	enterica	GCA_008488945	y	1,2	1,4,[5],12		PASS	B	Coeln	Coeln
4170118343	329	enterica	GCA_007820375	y	1,5	38		PASS	P	Freetown	Freetown
4171168016	329	enterica	GCA_008431215	e,h	e,n,z15	1,4,[5],12		PASS	B	Sandiego	Sandiego
4208661777	328	enterica	GCA_007772185	b	1,5	6,14,18		PASS	K	Fluntern	Fluntern
4213355549	325	enterica	GCA_002156305	c	1,6	6,7		PASS	C1	Birkenhead	Birkenhead|Brindisi
4260543584	156	enterica	GCA_004264855	b	1,6	13,23	WARNING: Only matched 156 cgMLST330 loci. Min threshold for confident serovar prediction from cgMLST is 297.0	WARNING	G	Bracknell|Oudwijk	Bracknell|Oudwijk
4290754217	303	enterica	GCA_004157095	d	e,n,z15	16		PASS	I	Nottingham	Nottingham
	304	enterica	GCA_000464575	c	1,6	4,12		PASS	B	Abortusovis	Abortusovis
	70	enterica	GCA_009249805	d	1,5	28	WARNING: Only matched 70 cgMLST330 loci. Min threshold for confident serovar prediction from cgMLST is 297.0	WARNING	M	Amoutive	Amoutive
	327	enterica	GCA_000806645_1	l,v	e,n,z15	4,[5],12		PASS	B	Brandenburg	Brandenburg
	322	enterica	GCA_007430625	g,m,t	-	4,12		PASS	B	California	Banana|California
	328	enterica	GCA_000742815	c	1,5	6,7		PASS	C1	Choleraesuis	Chiredzi|Choleraesuis|Paratyphi C|Typhisuis
	323	enterica	GCA_003590755	g,p	-	1,9,12[Vi]		PASS	D1	Dublin	Blegdam|Dublin|Enteritidis|Gueuletapee|Hillingdon|Kiel|Moscow|Naestved|Nitra|Rostock
	171	enterica	GCA_002265975_1	z4,z23	-	9,46	WARNING: Only matched 171 cgMLST330 loci. Min threshold for confident serovar prediction from cgMLST is 297.0	WARNING	D1	Ekotedo|Wangata	Ekotedo|Wangata
	315	enterica	GCA_000648375_2	l,v	e,n,z15	9,12		PASS	D1	Goettingen	Goettingen
	297	enterica	GCA_002063205	-	1,5	6,8	FAIL: Moderate number of cgMLST330 loci missing (n=27 > 10) | WARNING: H1 antigen gene (fliC) missing. Cannot determine H1 antigen. Cannot accurately predict serovar from antigen genes.	WARNING	C2-C3	Hiduddify	Bargny|Blockley|Bovismorbificans|Brunei|Doncaster|Ferruch|Gaillac|Haardt|Hiduddify|Hindmarsh|Korbol|Kottbus|Loanda|Manhattan|Mapo|Mowanjum|Nagoya|Paris|Takoradi|Tananarive|Utah|Yovokome
	328	enterica	GCA_002064755	i	e,n,z15	13,23		PASS	G	Jukestown	Jukestown
	328	enterica	GCA_002045115_1	e,h	1,5	6,8		PASS	C2-C3	Kottbus	Ferruch|Kottbus
	327	enterica	GCA_002045385	a	e,n,x	1,9,12		PASS	D1	Lomalinda	Baildon|Lomalinda
	208	enterica	GCA_005870875	c	1,5	6,7,[Vi]	WARNING: Only matched 208 cgMLST330 loci. Min threshold for confident serovar prediction from cgMLST is 297.0	WARNING	C1	Paratyphi C	Chiredzi|Choleraesuis|Paratyphi C|Typhisuis
	326	enterica	GCA_007471575	y	1,2	6,7		PASS	C1	Richmond	Richmond
	325	enterica	GCA_003120655	y	e,n,x	21	FAIL: Wzx/Wzy genes missing. Cannot determine O-antigen group/serogroup. Cannot accurately predict serovar from antigen genes.	FAIL	-	Ruiru	Baguirmi|Ball|Blitta|Cannonhill|Daarle|Fischerkietz|Hartford|Herzliya|Irchel|Kikoma|Kinson|Kitenge|Ohlstedt|Perth|Ruiru|Sunnycove|Tendeba	cgMLST suggested this is Ruiru
	328	diarizonae	GCF_002107575	r	z	50		PASS	Z	IIIb 50:r:z:[z67]	IIIb 50:r:z:[z67]
	314	enterica	GCA_002953175	g,[s],t	-	1,3,19		PASS	E4	Senftenberg	Senftenberg
	327	enterica	GCA_000486405	z29	-	6,7,14		PASS	C1	Tennessee	Tennessee
	316	enterica	GCA_001448905	z36	-	42		PASS	T	Weslaco	Weslaco
58828508	327	enterica	SRR1509381	l,z28	1,5	1,9,12		PASS	D1	Javiana	Javiana
159566945	325	enterica	SRR1754882	l,z28	1,5	1,9,12		PASS	D1	Javiana	Javiana
225743116	328	enterica	SRR6321401	l,z28	1,5	1,9,12		PASS	D1	Javiana	Javiana
400529248	327	enterica	SRR2585797	l,z28	1,5	1,9,12		PASS	D1	Javiana	Javiana
466167650	326	enterica	SRR5429767	l,z28	1,5	1,9,12		PASS	D1	Javiana	Javiana
663917202	329	enterica	SRR3092111	l,z28	1,5	1,9,12		PASS	D1	Javiana	Javiana
676312042	329	enterica	PRJNA627875	l,z28	1,5	1,9,12		PASS	D1	Javiana	Javiana
676312042	329	enterica	#REF!	l,z28	1,5	1,9,12		PASS	D1	Javiana	Javiana
676312042	329	enterica	#REF!	l,z28	1,5	1,9,12		PASS	D1	Javiana	Javiana
676312042	329	enterica	#REF!	l,z28	1,5	1,9,12		PASS	D1	Javiana	Javiana
676312042	329	enterica	#REF!	l,z28	1,5	1,9,12		PASS	D1	Javiana	Javiana
676312042	329	enterica	#REF!	l,z28	1,5	1,9,12		PASS	D1	Javiana	Javiana
676312042	329	enterica	#REF!	l,z28	1,5	1,9,12		PASS	D1	Javiana	Javiana
676312042	329	enterica	#REF!	l,z28	1,5	1,9,12		PASS	D1	Javiana	Javiana
676312042	329	enterica	#REF!	l,z28	1,5	1,9,12		PASS	D1	Javiana	Javiana
799656913	326	enterica	#REF!	l,z28	1,5	1,9,12		PASS	D1	Javiana	Javiana
808039874	328	enterica	#REF!	l,z28	1,5	1,9,12		PASS	D1	Javiana	Javiana
873382756	329	enterica	#REF!	l,z28	1,5	1,9,12		PASS	D1	Javiana	Javiana
992891278	329	enterica	#REF!	l,z28	1,5	1,9,12		PASS	D1	Javiana	Javiana
1174050428	325	enterica	#REF!	l,z28	1,5	1,9,12		PASS	D1	Javiana	Javiana
1175664442	325	enterica	#REF!	l,z28	1,5	1,9,12		PASS	D1	Javiana	Javiana
1290168255	328	enterica	#REF!	l,z28	1,5	1,9,12		PASS	D1	Javiana	Javiana
1509939208	327	enterica	#REF!	l,z28	1,5	1,9,12		PASS	D1	Javiana	Javiana
1665594722	329	enterica	#REF!	l,z28	1,5	1,9,12		PASS	D1	Javiana	Javiana
1741131603	326	enterica	#REF!	l,z28	1,5	1,9,12		PASS	D1	Javiana	Javiana
2457091779	329	enterica	#REF!	l,z28	1,5	1,9,12		PASS	D1	Javiana	Javiana
2500077631	329	enterica	#REF!	l,z28	1,5	1,9,12		PASS	D1	Javiana	Javiana
2613431931	291	enterica	#REF!	l,z28	1,5	1,9,12		WARNING	D1	Javiana	Javiana
2658288825	326	enterica	#REF!	l,z28	1,5	1,9,12		PASS	D1	Javiana	Javiana
2664147020	322	enterica	#REF!	l,z28	1,5	1,9,12		PASS	D1	Javiana	Javiana
2734339124	329	enterica	#REF!	l,z28	1,5	1,9,12		PASS	D1	Javiana	Javiana
2746730801	325	enterica	#REF!	l,z28	1,5	1,9,12		PASS	D1	Javiana	Javiana
3046162388	329	enterica	#REF!	l,z28	1,5	1,9,12		PASS	D1	Javiana	Javiana
3085998163	329	enterica	#REF!	l,z28	1,5	1,9,12		PASS	D1	Javiana	Javiana
3496591911	328	enterica	#REF!	l,z28	1,5	1,9,12		PASS	D1	Javiana	Javiana
3617451654	327	enterica	#REF!	l,z28	1,5	1,9,12		PASS	D1	Javiana	Javiana
3837590673	328	enterica	#REF!	l,z28	1,5	1,9,12		PASS	D1	Javiana	Javiana
3970507640	325	enterica	#REF!	l,z28	1,5	1,9,12		PASS	D1	Javiana	Javiana
4060248437	325	enterica	#REF!	l,z28	1,5	1,9,12		PASS	D1	Javiana	Javiana
4101254878	327	enterica	#REF!	l,z28	1,5	1,9,12		PASS	D1	Javiana	Javiana
